# Supplementary material for: Overexpression of a Ramie (Boehmaeria nivea L. Gaud) Group I WRKY Gene, BnWRKY49, Increases Drought Resistance in Arabidopsis thaliana
Source: Plants (Basel). 2024 Jan 27;13(3):379. doi: 10.3390/plants13030379 (PMC10857251; doi:10.3390/plants13030379)
Supplement: Supplementary file 1 [file plants-13-00379-s001.zip]

Archive with 1 entries (1 files):
- plants-2830052-supplementary.xlsx
