# Supplementary material for: Overexpression of a Ramie (Boehmaeria nivea L. Gaud) Group I WRKY Gene, BnWRKY49, Increases Drought Resistance in Arabidopsis thaliana
Source: Plants (Basel). 2024 Jan 27;13(3):379. doi: 10.3390/plants13030379 (PMC10857251; doi:10.3390/plants13030379)
Supplement: Supplementary file 1 [file plants-13-00379-s001.zip › plants-2830052-supplementary.xlsx]

## Sheet: Table S1
Table S1 List of qRT PCR primers for BnWRKYs and BnEF1A genes
Gene Name	Forward primer (5'-3')	Reverse primer (5'-3')
BnWRKY1	AGTAGTCGTCGTGCCGTTTC	ATCTTTGCGACGAGGATGAT
BnWRKY2	GCTTTGAACGGTGGTGATTT	AACACCCTCTCCGATCTTTG
BnWRKY4	CAAAACCTCCAAAATGCACA	GTTTATCGCCTCGGTCTTGA
BnWRKY7	TGGTGCTTTGGTTGAGGAAT	CTCCTCGTCGGTTGAGCTAC
BnWRKY9	CTCGGTTTTTGGCTTGTCTC	GCCTCTGTCGAAGAAGACGA
BnWRKY10	TAACCTTGCCGAAACCAGTC	ATGATCGGAAGTTGGAGCTG
BnWRKY11	CAGTTGGAGGTGATGCAGAA	AGCGATAGCCGTCATCAAGT
BnWRKY16	GCATGTAGAAAGGGCGTCTC	TTGGGCTTACTTCCGTGTTC
BnWRKY17	ACGAGCCTTCACCAAAGAAA	TCCTCTCCACTTGCTTCCTC
BnWRKY19	CGGAGAAGCCAGAGAAGATG	TAGCCGTCATCCAAAAGGTC
BnWRKY21	GGAGGGTGAGATTAGTGCTGA	CCATACTTCCTCCAACGA
BnWRKY25	CCCTCCATTGTTTAGGACCA	GGTTGCGAGGTTGTTGAGAT
BnWRKY26	GCCCAAAAAGAAGACCACTG	CAAAGAAGAAGGCGAGGTTG
BnWRKY28	CCCACTCGACATTTTCCAAC	TGCTCTTCCTTGCCCTTAAA
BnWRKY30	ACCACACCAACGACATCTCA	ATCACTCGAAGCCGAAGAAA
BnWRKY33	TCTCTTGTCTCAGCCCCAAC	AAGTGAGAGGCTTTGGACGA
BnWRKY36	CAGGCAACACATGAGCAAAT	CGCTCGTCGTCTGAACTATG
BnWRKY39	GCAACCAGATGAGGAAGGAG	GGGAGGTTTGGGATGGTTAT
BnWRKY40	CAATGCTCAACCACACCAAG	CTTCTGGTCCTGTTCCCAAA
BnWRKY43	AGCCATGTTGATGTGCTTGA	GTCACCACAATCCCTTCGTC
BnWRKY45	CCAGCATACCCATGATCCTC	ACATGCTCCTCCTTGACCAC
BnWRKY49	CCTGCTGATGGTGATTCTGA	TCACAATTCGGATGGGTACA
BnWRKY51	GTGCCGTTATCTTCGTCCAC	AATATCCGCCATCTTCAAGC
BnWRKY55	GTGGAGAAAGTACGGCCAGA	AGGACGATTCAAGGACGATG
BnWRKY57	CCGAAGATGGACGATCAGAC	GACCTTGCGGAACTTGGATA
BnEF1A	CCTGGGCATCGTGACTTTAT	CAAGGGTAAAAGCGAGCAAG

## Sheet: Table S2
Table S2 Primers used for BnWRKY49 gene clone and the sequences
Gene	Forward primer (5'-3')	Reverse primer (5'-3')	Genomic sequence	CDS sequence
BnWRKY49-1	CTACTCTGAGCTATAATGGCG	GTTTCCTCTCACCACTTTCT	ATGGCGGCGATCGAGCGCTCCGACGAGGTGGATCCGAGGACGGCGGAGACTCACGATCCTCCTTCGGCTTCCGGCGGTGGAGCGAAGTACAAGCTCTTGTCGCCGGCGAAGCTTCCGATCTCGAGGTCGGCTTGCCTGACGATTCCTCCGGGGCTTAGTCCGTCGTCGTTTCTGGAATCGCCGGTTTTGCTCTCCAATATGAAGGTAAAGCCTCGGTCTTTGGCTCGGATCGGAGTTTGGTTTTGTTTTTTATTTTTTATTTTTTATTTTATGTTTCTTTTTGTTTGCCGAGAAAATGAGGAAGGTTGATGAGACGAAAGAAATTAGGGATTTTGAAATGTTAGGCTGCGTTTGGCTGCTTGGTTTAGTAAAGGAACACGAATAAAGTCTCGTTTTTTT…	ATGGCGGCGATCGAGCGCTCCGACGAGGTGGATCCGAGGACGGCGGAGACTCACGATCCTCCTTCGGCTTCCGGCGGTGGAGCGAAGTACAAGCTCTTGTCGCCGGCGAAGCTTCCGATCTCGAGGTCGGCTTGCCTGACGATTCCTCCGGGGCTTAGTCCGTCGTCGTTTCTGGAATCGCCGGTTTTGCTCTCCAATATGAAGGCAGAACCTTCCCCAACTACTGGTACCTTTTTTATGGCTCACATGACACAGGGCTCAGTCAGCTCTGCCACATATTCAGCAACTACAGTTTGCTCAAATATCAGTACATCTGATATAAGGAGTTCGAGTTCCTTTGAGTTCAAACCCCATCCCACATCGAATATGGCTATTACAGATCCAAATTACCAACAGTCT…
BnWRKY49-2	ATCATGTCCGTCCAAGAAGAAAGA	TGCACATACTACTTTACAACGACC
BnWRKY49-3	ATGGCGGCGATCGAGCGCTC	TTATGGACCGGTTAGGATTC
Note: The primers of BnWRKY49-1,BnWRKY49-1 were used for the BnWRKY49 genomic sequence clone. The primers of BnWRKY49-3 were used for the CDS sequence clone.

## Sheet: Table S3
Table S3 Primers for positive plant tests
Primers	Primer sequnces
35SF	CTATCCTTCGCAAGACCCTTC
WRKY49R	TTATGGACCGGTTAGGATTC
